# Supplementary material for: Robust assignment of cancer subtypes from expression data using a uni-variate gene expression average as classifier
Source: BMC Cancer. 2010 Oct 6;10:532. doi: 10.1186/1471-2407-10-532 (PMC2966465; doi:10.1186/1471-2407-10-532)
Supplement: Additional file 1 — Description of the used cancer datasets. [file 1471-2407-10-532-S1.XLS]

## Sheet: Sheet1
Dataset	Source	Patients	Phenotype; Patients	Symbols (merged)	Platform
Breast
vandeVijver	http://www.rii.com/publications/2002/nejm.html	295	ER; 295, Grade 1/3; 194, Tumor Size <=2cm/>2cm; 295	12264	Agilent
WangY	GEO (GSE2034)	286	ER; 286	12761	Affymetrix
Sotiriou	GEO (GSE2990)	189	ER; 183, Grade 1/3; 119, Tumor Size <=2cm/>2cm; 187	12761	Affymetrix
Lung
Angulo	GEO (GSE8569)	66	SCC/AD; 66, Grade 1/2+3; 66	7010	cDNA
Takeuchi	GEO (GSE11969)	125	SCC/AD; 125, Grade 1/2+3; 90	16312	Agilent
Neuroblastoma
WangQ	GEO (GSE3960)	101	MYCN; 101, Stage 1+2/3+4; 101	8972	Affymetrix
JanoueixL	GEO (GSE12460)	46	MYCN; 46, Stage 1+2/3+4; 44	20270	Affymetrix
Attiyeh	GEO (GSE19274)	100	MYCN; 100, Stage 1+2/3+4; 100	24475	Illumna
Bladder
SanchezC	Sanchez-Carbayo et al (Supplementary Table 10)	90	NMI/MI; 90; Grade 2/3; 90	12761	Affymetrix
Stransky	ArrayExpress (E-TABM-147)	55	NMI/MI; 55; Grade 1+2/3; 54	8955	Affymetrix
Blaveri	Blaveri et al (Supplementary Table 4)	74	NMI/MI; 74	4430	cDNA
Abbreviations:
GEO = Gene Expression Omnibus
ER = Estrogen Receptor Status
MYCN = Amplification status of MYCN (myc myelocytomatosis viral related oncogene, neuroblastoma derived)
SCC = Squamous Cell Carcinoma
AD = Adenocarcinoma
NMI = Non-Muscle Invasive
MI = Muscle Invasive
