# Supplementary material for: Robust assignment of cancer subtypes from expression data using a uni-variate gene expression average as classifier
Source: BMC Cancer. 2010 Oct 6;10:532. doi: 10.1186/1471-2407-10-532 (PMC2966465; doi:10.1186/1471-2407-10-532)
Supplement: Additional file 2 — Scheme of the generation of metagenes. [file 1471-2407-10-532-S2.XLS]

## Sheet: Sheet1
	gene 1	gene 2	gene 3	...	gene k
expression	e1	e2	e3	...	ek
AUC	0.08	0.91	0.9		0.3
1-AUC	0.92	0.09	0.1		0.7
metagene expression	-e1	+e2	+e3	...	-ek
metagene value for sample j = (-e1j+e2j+e3j+...-ekj)/k
