# Supplementary material for: Robust assignment of cancer subtypes from expression data using a uni-variate gene expression average as classifier
Source: BMC Cancer. 2010 Oct 6;10:532. doi: 10.1186/1471-2407-10-532 (PMC2966465; doi:10.1186/1471-2407-10-532)
Supplement: Additional file 4 — Balanced accuracies of prediction obtained using the metagene-based classifier and Support Vector Machine for gene signatures that consist of 10, 50 and 200 genes. [file 1471-2407-10-532-S4.XLS]

## Sheet: Sheet1
ROC-based classifier
Phenotype	Training	Validation	Validation	Training	Validation	Validation	Training	Validation	Validation	Mean
/Method
ER (BC)	vandeVijver	WangY	Sotiriou	WangY	vandeVijver	Sotiriou	Sotiriou	vandeVijver	WangY	Mean
10	0.936	0.87423	0.75257	0.86705	0.93821	0.7198	0.8408	0.92593	0.82946	0.840033
50	0.95049	0.88551	0.73786	0.89371	0.94325	0.77063	0.77191	0.90259	0.87902	0.853143
200	0.92654	0.89918	0.69039	0.87902	0.93661	0.73658	0.78662	0.86636	0.88722	0.836057
Grade (BC)	vandeVijver	Sotiriou		Sotiriou	vandeVijver
10	0.78857	0.85568		0.78423	0.73843					0.797055
50	0.78857	0.85313		0.83622	0.82017					0.83665
200	0.79871	0.84403		0.82841	0.77524					0.809635
Size (BC)	vandeVijver	Sotiriou		Sotiriou	vandeVijver
10	0.553	0.62552		0.72434	0.59758					0.61155
50	0.63065	0.64979		0.69568	0.60369					0.62674
200	0.62546	0.68816		0.68441	0.62212					0.65514
MYCN (NB)	WangQ	JanoueixL	Attiyeh	JanoueixL	WangQ	Attiyeh	Attiyeh	WangQ	JanoueixL
10	0.975	0.87723	0.8479	0.87723	0.975	0.77972	0.83159	0.93765	0.91295	0.888408
50	0.93765	0.91295	0.81876	0.86607	0.88765	0.78963	0.80886	0.95	0.89286	0.875308
200	0.925	0.89286	0.8479	0.89286	0.94383	0.85431	0.77972	0.95	0.89286	0.89696
Stage (NB)	WangQ	JanoueixL	Attiyeh	JanoueixL	WangQ	Attiyeh	Attiyeh	WangQ	JanoueixL
10	0.7681	0.66518	0.82814	0.63839	0.59222	0.51665	0.69915	0.79819	0.45536	0.642623
50	0.7434	0.58482	0.82282	0.65625	0.65264	0.70446	0.6871	0.6184	0.47768	0.64347
200	0.82852	0.58482	0.764	0.65625	0.6184	0.52197	0.69915	0.82583	0.59821	0.652205
AD/SQ (LC)	Angulo	Takeuchi		Takeuchi	Angulo
10	0.93889	0.92619		0.91746	0.91389					0.92004
50	0.925	0.96032		0.94603	0.95556					0.95794
200	0.98611	0.94048		0.96032	0.95278					0.94663
Grade (LC)	Angulo	Takeuchi		Takeuchi	Angulo
10	0.65278	0.66308		0.75231	0.67778					0.67043
50	0.67222	0.68769		0.69077	0.68056					0.684125
200	0.65556	0.71538		0.76154	0.72778					0.72158
SVM
Phenotype	Training	Validation	Validation	Training	Validation	Validation	Training	Validation	Validation	Mean
/Method
ER (BC)	vandeVijver	WangY	Sotiriou	WangY	vandeVijver	Sotiriou	Sotiriou	vandeVijver	WangY
10	0.96216	0.8838	0.75592	0.85133	0.93318	0.75592	0.8181	0.95934	0.80178	0.848323
50	0.94043	0.82228	0.70559	0.82331	0.94607	0.727	0.6896	0.94546	0.81511	0.826918
200	0.9193	0.75427	0.74378	0.7488	0.92372	0.74043	0.68624	0.9193	0.81647	0.816328
Grade (BC)	vandeVijver	Sotiriou		Sotiriou	vandeVijver
10	0.74336	0.8375		0.78423	0.77249					0.804995
50	0.72482	0.77898		0.8375	0.77669					0.777835
200	0.78437	0.82188		0.76207	0.72902					0.77545
Size (BC)	vandeVijver	Sotiriou		Sotiriou	vandeVijver
10	0.54332	0.62928		0.66857	0.58629					0.607785
50	0.56751	0.5093		0.60876	0.47995					0.494625
200	0.56959	0.49694		0.52514	0.54067					0.518805
MYCN (NB)	WangQ	JanoueixL	Attiyeh	JanoueixL	WangQ	Attiyeh	Attiyeh	WangQ	JanoueixL
10	0.975	0.8817	0.82168	0.79911	0.91265	0.69872	0.86713	1	0.79464	0.851565
50	0.975	0.83036	0.75117	0.8817	0.96883	0.66667	0.8514	0.975	0.86607	0.843017
200	0.96265	0.86161	0.76049	0.89732	0.975	0.72145	0.90618	0.975	0.89732	0.865145
Stage (NB)	WangQ	JanoueixL	Attiyeh	JanoueixL	WangQ	Attiyeh	Attiyeh	WangQ	JanoueixL
10	0.74193	0.64286	0.72254	0.64286	0.72554	0.4759	0.61623	0.78865	0.52679	0.647047
50	0.78865	0.57589	0.7399	0.60714	0.73239	0.61021	0.59816	0.71869	0.54018	0.652877
200	0.78449	0.58929	0.66371	0.73661	0.70352	0.764	0.69313	0.73239	0.54018	0.665515
AD/SQ (LC)	Angulo	Takeuchi		Takeuchi	Angulo
10	0.94167	0.95476		0.94603	0.93889					0.946825
50	0.89167	0.90635		0.92619	0.84444					0.875395
200	0.925	0.94603		0.94603	0.93889					0.94246
Grade (LC)	Angulo	Takeuchi		Takeuchi	Angulo
10	0.70833	0.77846		0.62769	0.58333					0.680895
50	0.625	0.63538		0.63231	0.58889					0.612135
200	0.63611	0.65077		0.71077	0.59167					0.62122
