# Supplementary material for: Robust assignment of cancer subtypes from expression data using a uni-variate gene expression average as classifier
Source: BMC Cancer. 2010 Oct 6;10:532. doi: 10.1186/1471-2407-10-532 (PMC2966465; doi:10.1186/1471-2407-10-532)
Supplement: Additional file 5 — Balanced accuracies of prediction using the metagene classifier (ROC) and various classification algorithms and AUC as feature selection criteria. [file 1471-2407-10-532-S5.XLS]

## Sheet: Sheet1
Phenotype	Training1	Validation	Validation	Training	Validation	Validation	Training	Validation	Validation	Mean
/Method
ER2 (BC)	vandeVijver	WangY	Sotiriou	WangY	vandeVijver	Sotiriou	Sotiriou	vandeVijver	WangY
ROC	0.95049	0.88551	0.73786	0.89371	0.94325	0.77063	0.77191	0.90259	0.87902	0.853143
SVM	0.926542	0.777854	0.72572	0.795625	0.929364	0.740426	0.722365	0.943247	0.760082	0.812782
SVMradial	0.940426	0.857826	0.72651	0.861928	0.937604	0.744572	0.744572	0.923111	0.855434	0.840843
SVMpoly	0.913653	0.787081	0.710521	0.774778	0.894126	0.663048	0.733221	0.821662	0.716336	0.765462
knn	0.944851	0.802119	0.706376	0.881408	0.920899	0.771911	0.830734	0.944851	0.800068	0.824371
rforest	0.976048	0.847232	0.72651	0.830144	0.915865	0.73786	0.770628	0.983295	0.838346	0.841518
rpart	1	0.824675	0.563166	0.824675	0.873605	0.619424	0.699664	1	0.838346	0.786536
bagging	1	0.848257	0.727793	0.824675	0.916474	0.745855	0.800039	1	0.848257	0.847773
lda	0.959343	0.828776	0.722365	0.850649	0.91144	0.70302	0.779905	0.954919	0.832878	0.825566
dlda	0.943247	0.89542	0.777833	0.894395	0.940426	0.766482	0.882846	0.928755	0.875256	0.864029
slda	0.942638	0.852016	0.74921	0.847232	0.935392	0.763916	0.755922	0.957131	0.86432	0.853664
neuralnet	0.946069	0.811005	0.729076	0.803486	0.932185	0.729076	0.745065	0.967199	0.789132	0.826279
ncc	0.947672	0.890294	0.751777	0.881408	0.913653	0.743782	0.794611	0.935392	0.887902	0.8538
MYCN3 (NB)	WangQ	JanoueixL	Attiyeh	JanoueixL	WangQ	Attiyeh	Attiyeh	WangQ	JanoueixL
ROC	0.93765	0.91295	0.81876	0.86607	0.88765	0.78963	0.80886	0.95	0.89286	0.875308
SVM	0.968827	0.845982	0.757576	0.834821	0.968827	0.670163	0.847902	0.95	0.866071	0.843103
SVMradial	0.95	0.912946	0.815268	0.928571	0.95	0.782634	0.821678	0.95	0.928571	0.889903
SVMpoly	0.95	0.857143	0.766317	0.75	0.9	0.668998	0.753497	0.9	0.785714	0.813029
knn	0.95	0.928571	0.87704	0.857143	0.925	0.828671	0.825175	0.95	0.821429	0.888452
rforest	0.95	0.928571	0.77972	0.912946	0.95	0.763403	0.792541	0.95	0.912946	0.880774
rpart	1	0.928571	0.902681	0.897321	0.975	0.718531	0.902681	1	0.928571	0.908892
bagging	1	0.912946	0.867133	0.845982	0.975	0.756993	0.864219	1	0.861607	0.895613
lda	1	0.685268	0.844406	0.732143	0.975	0.653846	0.776224	0.975	0.65625	0.798295
dlda	0.943827	0.897321	0.857809	0.912946	0.968827	0.825175	0.864219	0.95	0.866071	0.894201
slda	0.975	0.897321	0.873543	0.841518	0.975	0.763403	0.850816	0.975	0.810268	0.882423
neuralnet	0.968827	0.881696	0.841492	0.866071	0.975	0.722028	0.906177	0.968827	0.861607	0.875108
ncc	0.943827	0.912946	0.841492	0.928571	0.943827	0.786131	0.864219	0.95	0.866071	0.883411
AD/SQ4 (LC)	Angulo	Takeuchi		Takeuchi	Angulo
ROC	0.925	0.96032		0.94603	0.95556					0.95794
SVM	0.858333	0.920635		0.920635	0.877778					0.899206
SVMradial	0.972222	0.931746		0.946032	0.972222					0.951984
SVMpoly	0.836111	0.880159		0.903175	0.938889					0.909524
knn	0.927778	0.92619		0.931746	0.930556					0.928373
rforest	0.927778	0.946032		0.946032	0.941667					0.943849
rpart	0.869444	0.92619		0.954762	0.869444					0.897817
bagging	0.880556	0.960317		0.954762	0.911111					0.935714
lda	0.802778	0.92619		0.946032	0.722222					0.824206
dlda	0.930556	0.960317		0.960317	0.930556					0.945437
slda	0.944444	0.960317		0.946032	0.930556					0.945437
neuralnet	0.891667	0.954762		0.946032	0.863889					0.909325
ncc	0.930556	0.960317		0.960317	0.930556					0.945437
1 Accuracies given in italics indicates accuracies obtained in the training set using LOOCV
2 ER+ vs. ER-
3 MYCN amplification positive vs. MYCN amplification negative
4 adenocarcinoma vs. squamous cell carcinoma
Abbreviations; BC= Breast Cancer, NB= Neuroblastoma, LC = Lung Cancer
